# Supplementary material for: One-Day Prostate Cancer Diagnosis: Biparametric Magnetic Resonance Imaging and Digital Pathology by Fluorescence Confocal Microscopy
Source: Diagnostics (Basel). 2022 Jan 21;12(2):277. doi: 10.3390/diagnostics12020277 (PMC8871204; doi:10.3390/diagnostics12020277)
Supplement: Supplementary file 1 [file diagnostics-12-00277-s001.zip]

Archive with 1 entries (1 files):
- diagnostics-1522984-supplementary.pdf
